# Supplementary material for: Frailty and Congestion in Patients with Heart Failure: Clinical Interaction and Prognostic Implications
Source: J Clin Med. 2026 Jun 17;15(12):4715. doi: 10.3390/jcm15124715 (PMC13301546; doi:10.3390/jcm15124715)
Supplement: Supplementary file 1 [file jcm-15-04715-s001.zip]

Archive with 1 entries (1 files):
- jcm-4326368-supplementary.pdf
